# Supplementary material for: Single and Repeated Exposure to Cannabidiol Differently Modulate BDNF Expression and Signaling in the Cortico-Striatal Brain Network
Source: Biomedicines. 2022 Aug 1;10(8):1853. doi: 10.3390/biomedicines10081853 (PMC9405391; doi:10.3390/biomedicines10081853)
Supplement: Supplementary file 1 [file biomedicines-10-01853-s001.zip]

Archive with 1 entries (1 files):
- biomedicines-1830400-supplementary.pdf
